# Supplementary material for: Exploring metabolism flexibility in complex organisms through quantitative study of precursor sets for system outputs
Source: BMC Syst Biol. 2014 Jan 23;8:8. doi: 10.1186/1752-0509-8-8 (PMC3925011; doi:10.1186/1752-0509-8-8)
Supplement: Additional file 1 — SBML version of the metabolic model. The complete metabolic model of mammary gland metabolism is provided in the free and open standard SBML representation format (Systems Biology Markup Language). [file 1752-0509-8-8-S1.zip]

Archive with 1 entries (1 files):
- 6484201109700702_add1.sbml
