# Supplementary material for: Exploring metabolism flexibility in complex organisms through quantitative study of precursor sets for system outputs
Source: BMC Syst Biol. 2014 Jan 23;8:8. doi: 10.1186/1752-0509-8-8 (PMC3925011; doi:10.1186/1752-0509-8-8)
Supplement: Additional file 1 — SBML version of the metabolic model. The complete metabolic model of mammary gland metabolism is provided in the free and open standard SBML representation format (Systems Biology Markup Language). [file 1752-0509-8-8-S1.zip › 6484201109700702_add1.sbml]

<?xml version="1.0" encoding="UTF-8"?>
<sbml xmlns="http://www.sbml.org/sbml/level2" level="2" version="1">
  <model id="Mammary Gland">
    <listOfCompartments>
      <compartment id="cell" size="1"/>
    </listOfCompartments>
    <listOfSpecies>
      <species id="ATP" compartment="cell" />
      <species id="NADHc" compartment="cell" />
      <species id="NADHm" compartment="cell" />
      <species id="FADH2" compartment="cell" />
      <species id="NADPH" compartment="cell" />
      <species id="CO2" compartment="cell" />
      <species id="O2" compartment="cell" />
      <species id="NH3" compartment="cell" />
      <species id="OAA" compartment="cell" />
      <species id="aKG" compartment="cell" />
      <species id="PYR" compartment="cell" />
      <species id="ACoAm" compartment="cell" />
      <species id="ACoAc" compartment="cell" />
      <species id="GLC" compartment="cell" />
      <species id="G6P" compartment="cell" />
      <species id="G3P" compartment="cell" />
      <species id="Glycerol3P" compartment="cell" />
      <species id="primerC2" compartment="cell" />
      <species id="primerC4" compartment="cell" />
      <species id="lactose" compartment="cell" />
      <species id="C4" compartment="cell" />
      <species id="c6" compartment="cell" />
      <species id="c8" compartment="cell" />
      <species id="c10" compartment="cell" />
      <species id="c12" compartment="cell" />
      <species id="c14" compartment="cell" />
      <species id="c16" compartment="cell" />
      <species id="Glycerol" compartment="cell" />
      <species id="Acetate" compartment="cell" />
      <species id="BHBA" compartment="cell" />
      <species id="Lactate" compartment="cell" />
      <species id="Lysine" compartment="cell" />
      <species id="Threonine" compartment="cell" />
      <species id="Isoleucine" compartment="cell" />
      <species id="Leucine" compartment="cell" />
      <species id="Valine" compartment="cell" />
      <species id="Histidine" compartment="cell" />
      <species id="Arginine" compartment="cell" />
      <species id="glycine" compartment="cell" />
      <species id="Alanine" compartment="cell" />
      <species id="glutamate" compartment="cell" />
      <species id="Glutamine" compartment="cell" />
      <species id="Proline" compartment="cell" />
      <species id="aspartate" compartment="cell" />
      <species id="peptide" compartment="cell" />
      <species id="asparagine" compartment="cell" />
      <species id="SERPivot" compartment="cell" />
      <species id="SERoutput" compartment="cell" />
      <species id="CO2_OUTPUT" compartment="cell" />
    </listOfSpecies>
    <listOfReactions>
      <reaction id="R_1" reversible="false">
        <listOfReactants>
          	<speciesReference species="ATP" name="ATP" stoichiometry="1"/>
          	<speciesReference species="GLC" name="GLC" stoichiometry="1"/>
        </listOfReactants>
        <listOfProducts>
          	<speciesReference species="G6P" name="G6P" stoichiometry="1"/>
        </listOfProducts>
      </reaction>
      <reaction id="R_2" reversible="false">
        <listOfProducts>
          	<speciesReference species="GLC" name="GLC" stoichiometry="1"/>
        </listOfProducts>
      </reaction>
      <reaction id="R_4" reversible="false">
        <listOfReactants>
          	<speciesReference species="ATP" name="ATP" stoichiometry="1"/>
          	<speciesReference species="GLC" name="GLC" stoichiometry="1"/>
          	<speciesReference species="G6P" name="G6P" stoichiometry="1"/>
        </listOfReactants>
        <listOfProducts>
          	<speciesReference species="lactose" name="lactose" stoichiometry="1"/>
        </listOfProducts>
      </reaction>
      <reaction id="R_5" reversible="false">
        <listOfReactants>
          	<speciesReference species="ATP" name="ATP" stoichiometry="1"/>
          	<speciesReference species="G6P" name="G6P" stoichiometry="1"/>
        </listOfReactants>
        <listOfProducts>
          	<speciesReference species="G3P" name="G3P" stoichiometry="2"/>
        </listOfProducts>
      </reaction>
      <reaction id="R_6" reversible="false">
        <listOfReactants>
          	<speciesReference species="G3P" name="G3P" stoichiometry="1"/>
        </listOfReactants>
        <listOfProducts>
          	<speciesReference species="ATP" name="ATP" stoichiometry="2"/>
          	<speciesReference species="NADHc" name="NADHc" stoichiometry="1"/>
          	<speciesReference species="PYR" name="PYR" stoichiometry="1"/>
        </listOfProducts>
      </reaction>
      <reaction id="R_8" reversible="false">
        <listOfReactants>
          	<speciesReference species="G3P" name="G3P" stoichiometry="1"/>
        </listOfReactants>
        <listOfProducts>
          	<speciesReference species="G6P" name="G6P" stoichiometry="0.5"/>
        </listOfProducts>
      </reaction>
      <reaction id="R_9" reversible="false">
        <listOfReactants>
          	<speciesReference species="PYR" name="PYR" stoichiometry="1"/>
        </listOfReactants>
        <listOfProducts>
          	<speciesReference species="NADHm" name="NADHm" stoichiometry="1"/>
          	<speciesReference species="CO2" name="CO2" stoichiometry="1"/>
          	<speciesReference species="ACoAm" name="ACoAm" stoichiometry="1"/>
        </listOfProducts>
      </reaction>
      <reaction id="R_10" reversible="false">
        <listOfReactants>
          	<speciesReference species="OAA" name="OAA" stoichiometry="1"/>
          	<speciesReference species="ACoAm" name="ACoAm" stoichiometry="1"/>
        </listOfReactants>
        <listOfProducts>
          	<speciesReference species="NADHm" name="NADHm" stoichiometry="1"/>
          	<speciesReference species="CO2" name="CO2" stoichiometry="1"/>
          	<speciesReference species="aKG" name="aKG" stoichiometry="1"/>
        </listOfProducts>
      </reaction>
      <reaction id="R_11" reversible="false">
        <listOfReactants>
          	<speciesReference species="aKG" name="aKG" stoichiometry="1"/>
        </listOfReactants>
        <listOfProducts>
          	<speciesReference species="ATP" name="ATP" stoichiometry="1"/>
          	<speciesReference species="NADHm" name="NADHm" stoichiometry="2"/>
          	<speciesReference species="FADH2" name="FADH2" stoichiometry="1"/>
          	<speciesReference species="CO2" name="CO2" stoichiometry="1"/>
          	<speciesReference species="OAA" name="OAA" stoichiometry="1"/>
        </listOfProducts>
      </reaction>
      <reaction id="R_13" reversible="false">
        <listOfReactants>
          	<speciesReference species="ATP" name="ATP" stoichiometry="1"/>
          	<speciesReference species="CO2" name="CO2" stoichiometry="1"/>
          	<speciesReference species="PYR" name="PYR" stoichiometry="1"/>
        </listOfReactants>
        <listOfProducts>
          	<speciesReference species="OAA" name="OAA" stoichiometry="1"/>
        </listOfProducts>
      </reaction>
      <reaction id="R_14" reversible="false">
        <listOfReactants>
          	<speciesReference species="NADHm" name="NADHm" stoichiometry="1"/>
          	<speciesReference species="OAA" name="OAA" stoichiometry="1"/>
        </listOfReactants>
        <listOfProducts>
          	<speciesReference species="NADHc" name="NADHc" stoichiometry="1"/>
          	<speciesReference species="CO2" name="CO2" stoichiometry="1"/>
          	<speciesReference species="PYR" name="PYR" stoichiometry="1"/>
        </listOfProducts>
      </reaction>
      <reaction id="R_15" reversible="false">
        <listOfReactants>
          	<speciesReference species="ATP" name="ATP" stoichiometry="2"/>
          	<speciesReference species="NADHm" name="NADHm" stoichiometry="1"/>
          	<speciesReference species="OAA" name="OAA" stoichiometry="1"/>
        </listOfReactants>
        <listOfProducts>
          	<speciesReference species="CO2" name="CO2" stoichiometry="1"/>
          	<speciesReference species="G3P" name="G3P" stoichiometry="1"/>
        </listOfProducts>
      </reaction>
      <reaction id="R_16" reversible="false">
        <listOfReactants>
          	<speciesReference species="NADHm" name="NADHm" stoichiometry="1"/>
          	<speciesReference species="O2" name="O2" stoichiometry="0.5"/>
        </listOfReactants>
        <listOfProducts>
          	<speciesReference species="ATP" name="ATP" stoichiometry="3"/>
        </listOfProducts>
      </reaction>
      <reaction id="R_17" reversible="false">
        <listOfReactants>
          	<speciesReference species="NADHc" name="NADHc" stoichiometry="1"/>
        </listOfReactants>
        <listOfProducts>
          	<speciesReference species="NADHm" name="NADHm" stoichiometry="1"/>
        </listOfProducts>
      </reaction>
      <reaction id="R_18" reversible="false">
        <listOfReactants>
          	<speciesReference species="FADH2" name="FADH2" stoichiometry="1"/>
          	<speciesReference species="O2" name="O2" stoichiometry="0.5"/>
        </listOfReactants>
        <listOfProducts>
          	<speciesReference species="ATP" name="ATP" stoichiometry="2"/>
        </listOfProducts>
      </reaction>
      <reaction id="R_19" reversible="false">
        <listOfReactants>
          	<speciesReference species="NADPH" name="NADPH" stoichiometry="1"/>
          	<speciesReference species="O2" name="O2" stoichiometry="0.5"/>
        </listOfReactants>
        <listOfProducts>
          	<speciesReference species="ATP" name="ATP" stoichiometry="3"/>
        </listOfProducts>
      </reaction>
      <reaction id="R_24" reversible="false">
        <listOfReactants>
          	<speciesReference species="Lactate" name="Lactate" stoichiometry="1"/>
        </listOfReactants>
        <listOfProducts>
          	<speciesReference species="NADHc" name="NADHc" stoichiometry="1"/>
          	<speciesReference species="PYR" name="PYR" stoichiometry="1"/>
        </listOfProducts>
      </reaction>
      <reaction id="R_26" reversible="false">
        <listOfReactants>
          	<speciesReference species="ATP" name="ATP" stoichiometry="2"/>
          	<speciesReference species="Acetate" name="Acetate" stoichiometry="1"/>
        </listOfReactants>
        <listOfProducts>
          	<speciesReference species="ACoAc" name="ACoAc" stoichiometry="1"/>
        </listOfProducts>
      </reaction>
      <reaction id="R_27" reversible="false">
        <listOfReactants>
          	<speciesReference species="ATP" name="ATP" stoichiometry="2"/>
          	<speciesReference species="Acetate" name="Acetate" stoichiometry="1"/>
        </listOfReactants>
        <listOfProducts>
          	<speciesReference species="ACoAm" name="ACoAm" stoichiometry="1"/>
        </listOfProducts>
      </reaction>
      <reaction id="R_29" reversible="false">
        <listOfReactants>
          	<speciesReference species="ATP" name="ATP" stoichiometry="1"/>
          	<speciesReference species="Glycerol" name="Glycerol" stoichiometry="1"/>
        </listOfReactants>
        <listOfProducts>
          	<speciesReference species="NADHc" name="NADHc" stoichiometry="1"/>
          	<speciesReference species="G3P" name="G3P" stoichiometry="1"/>
        </listOfProducts>
      </reaction>
      <reaction id="R_30" reversible="false">
        <listOfReactants>
          	<speciesReference species="NADPH" name="NADPH" stoichiometry="1"/>
          	<speciesReference species="Lysine" name="Lysine" stoichiometry="1"/>
        </listOfReactants>
        <listOfProducts>
          	<speciesReference species="NADHc" name="NADHc" stoichiometry="2"/>
          	<speciesReference species="NADHm" name="NADHm" stoichiometry="4"/>
          	<speciesReference species="FADH2" name="FADH2" stoichiometry="1"/>
          	<speciesReference species="CO2" name="CO2" stoichiometry="2"/>
          	<speciesReference species="NH3" name="NH3" stoichiometry="2"/>
          	<speciesReference species="ACoAm" name="ACoAm" stoichiometry="2"/>
        </listOfProducts>
      </reaction>
      <reaction id="R_33" reversible="false">
        <listOfReactants>
          	<speciesReference species="Threonine" name="Threonine" stoichiometry="1"/>
        </listOfReactants>
        <listOfProducts>
          	<speciesReference species="NADHm" name="NADHm" stoichiometry="1.5"/>
          	<speciesReference species="CO2" name="CO2" stoichiometry="0.5"/>
          	<speciesReference species="NH3" name="NH3" stoichiometry="0.5"/>
          	<speciesReference species="ACoAm" name="ACoAm" stoichiometry="1"/>
          	<speciesReference species="SERPivot" name="SERPivot" stoichiometry="0.5"/>
        </listOfProducts>
      </reaction>
      <reaction id="R_35" reversible="false">
        <listOfReactants>
          	<speciesReference species="Isoleucine" name="Isoleucine" stoichiometry="1"/>
        </listOfReactants>
        <listOfProducts>
          	<speciesReference species="NADHm" name="NADHm" stoichiometry="4"/>
          	<speciesReference species="FADH2" name="FADH2" stoichiometry="2"/>
          	<speciesReference species="NH3" name="NH3" stoichiometry="1"/>
          	<speciesReference species="OAA" name="OAA" stoichiometry="1"/>
          	<speciesReference species="ACoAm" name="ACoAm" stoichiometry="1"/>
        </listOfProducts>
      </reaction>
      <reaction id="R_36" reversible="false">
        <listOfReactants>
          	<speciesReference species="ATP" name="ATP" stoichiometry="2"/>
          	<speciesReference species="Leucine" name="Leucine" stoichiometry="1"/>
        </listOfReactants>
        <listOfProducts>
          	<speciesReference species="NADHm" name="NADHm" stoichiometry="2"/>
          	<speciesReference species="FADH2" name="FADH2" stoichiometry="1"/>
          	<speciesReference species="NH3" name="NH3" stoichiometry="1"/>
          	<speciesReference species="ACoAm" name="ACoAm" stoichiometry="3"/>
        </listOfProducts>
      </reaction>
      <reaction id="R_37" reversible="false">
        <listOfReactants>
          	<speciesReference species="Valine" name="Valine" stoichiometry="1"/>
        </listOfReactants>
        <listOfProducts>
          	<speciesReference species="NADHm" name="NADHm" stoichiometry="5"/>
          	<speciesReference species="FADH2" name="FADH2" stoichiometry="2"/>
          	<speciesReference species="CO2" name="CO2" stoichiometry="1"/>
          	<speciesReference species="NH3" name="NH3" stoichiometry="1"/>
          	<speciesReference species="OAA" name="OAA" stoichiometry="1"/>
        </listOfProducts>
      </reaction>
      <reaction id="R_40" reversible="false">
        <listOfReactants>
          	<speciesReference species="NADPH" name="NADPH" stoichiometry="1"/>
          	<speciesReference species="CO2" name="CO2" stoichiometry="0.5"/>
          	<speciesReference species="Histidine" name="Histidine" stoichiometry="1"/>
        </listOfReactants>
        <listOfProducts>
          	<speciesReference species="NADHm" name="NADHm" stoichiometry="0.5"/>
          	<speciesReference species="NH3" name="NH3" stoichiometry="2.5"/>
          	<speciesReference species="aKG" name="aKG" stoichiometry="1"/>
          	<speciesReference species="SERPivot" name="SERPivot" stoichiometry="0.5"/>
        </listOfProducts>
      </reaction>
      <reaction id="R_41" reversible="false">
        <listOfReactants>
          	<speciesReference species="Arginine" name="Arginine" stoichiometry="1"/>
        </listOfReactants>
        <listOfProducts>
          	<speciesReference species="NADHc" name="NADHc" stoichiometry="1"/>
          	<speciesReference species="NADHm" name="NADHm" stoichiometry="2"/>
          	<speciesReference species="NH3" name="NH3" stoichiometry="2"/>
          	<speciesReference species="aKG" name="aKG" stoichiometry="1"/>
        </listOfProducts>
      </reaction>
      <reaction id="R_44" reversible="false">
        <listOfReactants>
          	<speciesReference species="Alanine" name="Alanine" stoichiometry="1"/>
        </listOfReactants>
        <listOfProducts>
          	<speciesReference species="NADHm" name="NADHm" stoichiometry="1"/>
          	<speciesReference species="NH3" name="NH3" stoichiometry="1"/>
          	<speciesReference species="PYR" name="PYR" stoichiometry="1"/>
        </listOfProducts>
      </reaction>
      <reaction id="R_46" reversible="false">
        <listOfReactants>
          	<speciesReference species="Glutamine" name="Glutamine" stoichiometry="1"/>
        </listOfReactants>
        <listOfProducts>
          	<speciesReference species="NADHm" name="NADHm" stoichiometry="1"/>
          	<speciesReference species="NH3" name="NH3" stoichiometry="2"/>
          	<speciesReference species="aKG" name="aKG" stoichiometry="1"/>
        </listOfProducts>
      </reaction>
      <reaction id="R_51" reversible="false">
        <listOfReactants>
          	<speciesReference species="ATP" name="ATP" stoichiometry="4"/>
          	<speciesReference species="NADPH" name="NADPH" stoichiometry="8"/>
          	<speciesReference species="ACoAc" name="ACoAc" stoichiometry="4"/>
          	<speciesReference species="primerC2" name="primerC2" stoichiometry="1"/>
        </listOfReactants>
        <listOfProducts>
          	<speciesReference species="c10" name="c10" stoichiometry="1"/>
        </listOfProducts>
      </reaction>
      <reaction id="R_52" reversible="false">
        <listOfReactants>
          	<speciesReference species="ATP" name="ATP" stoichiometry="3"/>
          	<speciesReference species="NADPH" name="NADPH" stoichiometry="6"/>
          	<speciesReference species="ACoAc" name="ACoAc" stoichiometry="3"/>
          	<speciesReference species="primerC4" name="primerC4" stoichiometry="1"/>
        </listOfReactants>
        <listOfProducts>
          	<speciesReference species="c10" name="c10" stoichiometry="1"/>
        </listOfProducts>
      </reaction>
      <reaction id="R_54" reversible="false">
        <listOfReactants>
          	<speciesReference species="ATP" name="ATP" stoichiometry="2"/>
          	<speciesReference species="NADPH" name="NADPH" stoichiometry="4"/>
          	<speciesReference species="ACoAc" name="ACoAc" stoichiometry="2"/>
          	<speciesReference species="primerC2" name="primerC2" stoichiometry="1"/>
        </listOfReactants>
        <listOfProducts>
          	<speciesReference species="c6" name="c6" stoichiometry="1"/>
        </listOfProducts>
      </reaction>
      <reaction id="R_55" reversible="false">
        <listOfReactants>
          	<speciesReference species="ATP" name="ATP" stoichiometry="3"/>
          	<speciesReference species="NADPH" name="NADPH" stoichiometry="6"/>
          	<speciesReference species="ACoAc" name="ACoAc" stoichiometry="3"/>
          	<speciesReference species="primerC2" name="primerC2" stoichiometry="1"/>
        </listOfReactants>
        <listOfProducts>
          	<speciesReference species="c8" name="c8" stoichiometry="1"/>
        </listOfProducts>
      </reaction>
      <reaction id="R_56" reversible="false">
        <listOfReactants>
          	<speciesReference species="ATP" name="ATP" stoichiometry="2"/>
        </listOfReactants>
      </reaction>
      <reaction id="R_58" reversible="false">
        <listOfReactants>
          	<speciesReference species="G6P" name="G6P" stoichiometry="0.083333"/>
        </listOfReactants>
        <listOfProducts>
          	<speciesReference species="NADPH" name="NADPH" stoichiometry="1"/>
          	<speciesReference species="CO2" name="CO2" stoichiometry="0.5"/>
        </listOfProducts>
      </reaction>
      <reaction id="R_61" reversible="false">
        <listOfReactants>
          	<speciesReference species="NADHc" name="NADHc" stoichiometry="1"/>
          	<speciesReference species="G3P" name="G3P" stoichiometry="1"/>
        </listOfReactants>
        <listOfProducts>
          	<speciesReference species="Glycerol3P" name="Glycerol3P" stoichiometry="1"/>
        </listOfProducts>
      </reaction>
      <reaction id="R_62" reversible="false">
        <listOfReactants>
          	<speciesReference species="Glycerol3P" name="Glycerol3P" stoichiometry="1"/>
        </listOfReactants>
      </reaction>
      <reaction id="R_63" reversible="false">
        <listOfReactants>
          	<speciesReference species="ATP" name="ATP" stoichiometry="5"/>
        </listOfReactants>
        <listOfProducts>
          	<speciesReference species="peptide" name="peptide" stoichiometry="1"/>
        </listOfProducts>
      </reaction>
      <reaction id="R_64" reversible="false">
        <listOfReactants>
          	<speciesReference species="ATP" name="ATP" stoichiometry="1"/>
          	<speciesReference species="peptide" name="peptide" stoichiometry="1"/>
        </listOfReactants>
      </reaction>
      <reaction id="R_67" reversible="false">
        <listOfReactants>
          	<speciesReference species="ATP" name="ATP" stoichiometry="2"/>
          	<speciesReference species="Acetate" name="Acetate" stoichiometry="1"/>
        </listOfReactants>
        <listOfProducts>
          	<speciesReference species="primerC2" name="primerC2" stoichiometry="1"/>
        </listOfProducts>
      </reaction>
      <reaction id="R_68" reversible="false">
        <listOfReactants>
          	<speciesReference species="ATP" name="ATP" stoichiometry="2"/>
          	<speciesReference species="BHBA" name="BHBA" stoichiometry="1"/>
        </listOfReactants>
        <listOfProducts>
          	<speciesReference species="primerC4" name="primerC4" stoichiometry="1"/>
        </listOfProducts>
      </reaction>
      <reaction id="R_72" reversible="false">
        <listOfReactants>
          	<speciesReference species="ATP" name="ATP" stoichiometry="1"/>
          	<speciesReference species="BHBA" name="BHBA" stoichiometry="1"/>
        </listOfReactants>
        <listOfProducts>
          	<speciesReference species="NADHm" name="NADHm" stoichiometry="1"/>
          	<speciesReference species="ACoAm" name="ACoAm" stoichiometry="2"/>
        </listOfProducts>
      </reaction>
      <reaction id="R_74" reversible="false">
        <listOfReactants>
          	<speciesReference species="NADHm" name="NADHm" stoichiometry="1"/>
          	<speciesReference species="NH3" name="NH3" stoichiometry="1"/>
          	<speciesReference species="G3P" name="G3P" stoichiometry="1"/>
        </listOfReactants>
        <listOfProducts>
          	<speciesReference species="ATP" name="ATP" stoichiometry="1"/>
          	<speciesReference species="NADHc" name="NADHc" stoichiometry="2"/>
          	<speciesReference species="SERPivot" name="SERPivot" stoichiometry="1"/>
        </listOfProducts>
      </reaction>
      <reaction id="R_75" reversible="false">
        <listOfReactants>
          	<speciesReference species="NADHm" name="NADHm" stoichiometry="0.5"/>
          	<speciesReference species="CO2" name="CO2" stoichiometry="0.5"/>
          	<speciesReference species="NH3" name="NH3" stoichiometry="0.5"/>
          	<speciesReference species="SERPivot" name="SERPivot" stoichiometry="0.5"/>
        </listOfReactants>
        <listOfProducts>
          	<speciesReference species="glycine" name="glycine" stoichiometry="1"/>
        </listOfProducts>
      </reaction>
      <reaction id="R_76" reversible="false">
        <listOfReactants>
          	<speciesReference species="NADHm" name="NADHm" stoichiometry="1"/>
          	<speciesReference species="NH3" name="NH3" stoichiometry="1"/>
          	<speciesReference species="PYR" name="PYR" stoichiometry="1"/>
        </listOfReactants>
        <listOfProducts>
          	<speciesReference species="Alanine" name="Alanine" stoichiometry="1"/>
        </listOfProducts>
      </reaction>
      <reaction id="R_77" reversible="false">
        <listOfReactants>
          	<speciesReference species="NADHm" name="NADHm" stoichiometry="1"/>
          	<speciesReference species="NH3" name="NH3" stoichiometry="1"/>
          	<speciesReference species="aKG" name="aKG" stoichiometry="1"/>
        </listOfReactants>
        <listOfProducts>
          	<speciesReference species="glutamate" name="glutamate" stoichiometry="1"/>
        </listOfProducts>
      </reaction>
      <reaction id="R_79" reversible="false">
        <listOfReactants>
          	<speciesReference species="ATP" name="ATP" stoichiometry="1"/>
          	<speciesReference species="NADHm" name="NADHm" stoichiometry="1"/>
          	<speciesReference species="NADPH" name="NADPH" stoichiometry="2"/>
          	<speciesReference species="NH3" name="NH3" stoichiometry="1"/>
          	<speciesReference species="aKG" name="aKG" stoichiometry="1"/>
        </listOfReactants>
        <listOfProducts>
          	<speciesReference species="Proline" name="Proline" stoichiometry="1"/>
        </listOfProducts>
      </reaction>
      <reaction id="R_80" reversible="false">
        <listOfReactants>
          	<speciesReference species="NADHm" name="NADHm" stoichiometry="2"/>
          	<speciesReference species="NH3" name="NH3" stoichiometry="1"/>
          	<speciesReference species="OAA" name="OAA" stoichiometry="1"/>
        </listOfReactants>
        <listOfProducts>
          	<speciesReference species="NADHc" name="NADHc" stoichiometry="1"/>
          	<speciesReference species="aspartate" name="aspartate" stoichiometry="1"/>
        </listOfProducts>
      </reaction>
      <reaction id="R_82" reversible="false">
        <listOfReactants>
          	<speciesReference species="OAA" name="OAA" stoichiometry="1"/>
          	<speciesReference species="ACoAm" name="ACoAm" stoichiometry="1"/>
        </listOfReactants>
        <listOfProducts>
          	<speciesReference species="NADPH" name="NADPH" stoichiometry="1"/>
          	<speciesReference species="CO2" name="CO2" stoichiometry="1"/>
          	<speciesReference species="aKG" name="aKG" stoichiometry="1"/>
        </listOfProducts>
      </reaction>
      <reaction id="R_83" reversible="false">
        <listOfReactants>
          	<speciesReference species="ATP" name="ATP" stoichiometry="3"/>
          	<speciesReference species="NADHm" name="NADHm" stoichiometry="2"/>
          	<speciesReference species="NH3" name="NH3" stoichiometry="2"/>
          	<speciesReference species="OAA" name="OAA" stoichiometry="1"/>
        </listOfReactants>
        <listOfProducts>
          	<speciesReference species="NADHc" name="NADHc" stoichiometry="1"/>
          	<speciesReference species="asparagine" name="asparagine" stoichiometry="1"/>
        </listOfProducts>
      </reaction>
      <reaction id="R_86" reversible="false">
        <listOfReactants>
          	<speciesReference species="ATP" name="ATP" stoichiometry="5"/>
          	<speciesReference species="NADPH" name="NADPH" stoichiometry="10"/>
          	<speciesReference species="ACoAc" name="ACoAc" stoichiometry="5"/>
          	<speciesReference species="primerC2" name="primerC2" stoichiometry="1"/>
        </listOfReactants>
        <listOfProducts>
          	<speciesReference species="c12" name="c12" stoichiometry="1"/>
        </listOfProducts>
      </reaction>
      <reaction id="R_87" reversible="false">
        <listOfReactants>
          	<speciesReference species="ATP" name="ATP" stoichiometry="6"/>
          	<speciesReference species="NADPH" name="NADPH" stoichiometry="12"/>
          	<speciesReference species="ACoAc" name="ACoAc" stoichiometry="6"/>
          	<speciesReference species="primerC2" name="primerC2" stoichiometry="1"/>
        </listOfReactants>
        <listOfProducts>
          	<speciesReference species="c14" name="c14" stoichiometry="1"/>
        </listOfProducts>
      </reaction>
      <reaction id="R_88" reversible="false">
        <listOfReactants>
          	<speciesReference species="ATP" name="ATP" stoichiometry="7"/>
          	<speciesReference species="NADPH" name="NADPH" stoichiometry="14"/>
          	<speciesReference species="ACoAc" name="ACoAc" stoichiometry="7"/>
          	<speciesReference species="primerC2" name="primerC2" stoichiometry="1"/>
        </listOfReactants>
        <listOfProducts>
          	<speciesReference species="c16" name="c16" stoichiometry="1"/>
        </listOfProducts>
      </reaction>
      <reaction id="R_89" reversible="false">
        <listOfReactants>
          	<speciesReference species="primerC4" name="primerC4" stoichiometry="1"/>
        </listOfReactants>
        <listOfProducts>
          	<speciesReference species="C4" name="C4" stoichiometry="1"/>
        </listOfProducts>
      </reaction>
      <reaction id="R_90" reversible="false">
        <listOfReactants>
          	<speciesReference species="ATP" name="ATP" stoichiometry="1"/>
          	<speciesReference species="NADPH" name="NADPH" stoichiometry="2"/>
          	<speciesReference species="ACoAc" name="ACoAc" stoichiometry="1"/>
          	<speciesReference species="primerC4" name="primerC4" stoichiometry="1"/>
        </listOfReactants>
        <listOfProducts>
          	<speciesReference species="c6" name="c6" stoichiometry="1"/>
        </listOfProducts>
      </reaction>
      <reaction id="R_91" reversible="false">
        <listOfReactants>
          	<speciesReference species="ATP" name="ATP" stoichiometry="2"/>
          	<speciesReference species="NADPH" name="NADPH" stoichiometry="4"/>
          	<speciesReference species="ACoAc" name="ACoAc" stoichiometry="2"/>
          	<speciesReference species="primerC4" name="primerC4" stoichiometry="1"/>
        </listOfReactants>
        <listOfProducts>
          	<speciesReference species="c8" name="c8" stoichiometry="1"/>
        </listOfProducts>
      </reaction>
      <reaction id="R_92" reversible="false">
        <listOfReactants>
          	<speciesReference species="ATP" name="ATP" stoichiometry="4"/>
          	<speciesReference species="NADPH" name="NADPH" stoichiometry="8"/>
          	<speciesReference species="ACoAc" name="ACoAc" stoichiometry="4"/>
          	<speciesReference species="primerC4" name="primerC4" stoichiometry="1"/>
        </listOfReactants>
        <listOfProducts>
          	<speciesReference species="c12" name="c12" stoichiometry="1"/>
        </listOfProducts>
      </reaction>
      <reaction id="R_93" reversible="false">
        <listOfReactants>
          	<speciesReference species="ATP" name="ATP" stoichiometry="5"/>
          	<speciesReference species="NADPH" name="NADPH" stoichiometry="10"/>
          	<speciesReference species="ACoAc" name="ACoAc" stoichiometry="5"/>
          	<speciesReference species="primerC4" name="primerC4" stoichiometry="1"/>
        </listOfReactants>
        <listOfProducts>
          	<speciesReference species="c14" name="c14" stoichiometry="1"/>
        </listOfProducts>
      </reaction>
      <reaction id="R_94" reversible="false">
        <listOfReactants>
          	<speciesReference species="ATP" name="ATP" stoichiometry="6"/>
          	<speciesReference species="NADPH" name="NADPH" stoichiometry="12"/>
          	<speciesReference species="ACoAc" name="ACoAc" stoichiometry="6"/>
          	<speciesReference species="primerC4" name="primerC4" stoichiometry="1"/>
        </listOfReactants>
        <listOfProducts>
          	<speciesReference species="c16" name="c16" stoichiometry="1"/>
        </listOfProducts>
      </reaction>
      <reaction id="R_95" reversible="false">
        <listOfProducts>
          	<speciesReference species="Glycerol" name="Glycerol" stoichiometry="1"/>
        </listOfProducts>
      </reaction>
      <reaction id="R_96" reversible="false">
        <listOfProducts>
          	<speciesReference species="Acetate" name="Acetate" stoichiometry="1"/>
        </listOfProducts>
      </reaction>
      <reaction id="R_97" reversible="false">
        <listOfProducts>
          	<speciesReference species="BHBA" name="BHBA" stoichiometry="1"/>
        </listOfProducts>
      </reaction>
      <reaction id="R_98" reversible="false">
        <listOfProducts>
          	<speciesReference species="Lactate" name="Lactate" stoichiometry="1"/>
        </listOfProducts>
      </reaction>
      <reaction id="R_99" reversible="false">
        <listOfReactants>
          	<speciesReference species="lactose" name="lactose" stoichiometry="1"/>
        </listOfReactants>
      </reaction>
      <reaction id="R_100" reversible="false">
        <listOfReactants>
          	<speciesReference species="C4" name="C4" stoichiometry="1"/>
        </listOfReactants>
      </reaction>
      <reaction id="R_101" reversible="false">
        <listOfReactants>
          	<speciesReference species="c6" name="c6" stoichiometry="1"/>
        </listOfReactants>
      </reaction>
      <reaction id="R_102" reversible="false">
        <listOfReactants>
          	<speciesReference species="c8" name="c8" stoichiometry="1"/>
        </listOfReactants>
      </reaction>
      <reaction id="R_103" reversible="false">
        <listOfReactants>
          	<speciesReference species="c10" name="c10" stoichiometry="1"/>
        </listOfReactants>
      </reaction>
      <reaction id="R_104" reversible="false">
        <listOfReactants>
          	<speciesReference species="c12" name="c12" stoichiometry="1"/>
        </listOfReactants>
      </reaction>
      <reaction id="R_105" reversible="false">
        <listOfReactants>
          	<speciesReference species="c14" name="c14" stoichiometry="1"/>
        </listOfReactants>
      </reaction>
      <reaction id="R_106" reversible="false">
        <listOfReactants>
          	<speciesReference species="c16" name="c16" stoichiometry="1"/>
        </listOfReactants>
      </reaction>
      <reaction id="R_107" reversible="false">
        <listOfReactants>
          	<speciesReference species="peptide" name="peptide" stoichiometry="1"/>
        </listOfReactants>
      </reaction>
      <reaction id="R_108" reversible="false">
        <listOfProducts>
          	<speciesReference species="Lysine" name="Lysine" stoichiometry="1"/>
        </listOfProducts>
      </reaction>
      <reaction id="R_111" reversible="false">
        <listOfProducts>
          	<speciesReference species="Threonine" name="Threonine" stoichiometry="1"/>
        </listOfProducts>
      </reaction>
      <reaction id="R_113" reversible="false">
        <listOfProducts>
          	<speciesReference species="Isoleucine" name="Isoleucine" stoichiometry="1"/>
        </listOfProducts>
      </reaction>
      <reaction id="R_114" reversible="false">
        <listOfProducts>
          	<speciesReference species="Leucine" name="Leucine" stoichiometry="1"/>
        </listOfProducts>
      </reaction>
      <reaction id="R_115" reversible="false">
        <listOfProducts>
          	<speciesReference species="Valine" name="Valine" stoichiometry="1"/>
        </listOfProducts>
      </reaction>
      <reaction id="R_118" reversible="false">
        <listOfProducts>
          	<speciesReference species="Histidine" name="Histidine" stoichiometry="1"/>
        </listOfProducts>
      </reaction>
      <reaction id="R_119" reversible="false">
        <listOfProducts>
          	<speciesReference species="Arginine" name="Arginine" stoichiometry="1"/>
        </listOfProducts>
      </reaction>
      <reaction id="R_120" reversible="false">
        <listOfReactants>
          	<speciesReference species="glycine" name="glycine" stoichiometry="1"/>
        </listOfReactants>
      </reaction>
      <reaction id="R_121" reversible="false">
        <listOfReactants>
          	<speciesReference species="Alanine" name="Alanine" stoichiometry="1"/>
        </listOfReactants>
      </reaction>
      <reaction id="R_122" reversible="false">
        <listOfReactants>
          	<speciesReference species="glutamate" name="glutamate" stoichiometry="1"/>
        </listOfReactants>
      </reaction>
      <reaction id="R_124" reversible="false">
        <listOfReactants>
          	<speciesReference species="Proline" name="Proline" stoichiometry="1"/>
        </listOfReactants>
      </reaction>
      <reaction id="R_125" reversible="false">
        <listOfReactants>
          	<speciesReference species="aspartate" name="aspartate" stoichiometry="1"/>
        </listOfReactants>
      </reaction>
      <reaction id="R_128" reversible="false">
        <listOfProducts>
          	<speciesReference species="Alanine" name="Alanine" stoichiometry="1"/>
        </listOfProducts>
      </reaction>
      <reaction id="R_131" reversible="false">
        <listOfProducts>
          	<speciesReference species="Glutamine" name="Glutamine" stoichiometry="1"/>
        </listOfProducts>
      </reaction>
      <reaction id="R_134" reversible="false">
        <listOfReactants>
          	<speciesReference species="asparagine" name="asparagine" stoichiometry="1"/>
        </listOfReactants>
      </reaction>
      <reaction id="R_135" reversible="false">
        <listOfReactants>
          	<speciesReference species="SERPivot" name="SERPivot" stoichiometry="1"/>
        </listOfReactants>
        <listOfProducts>
          	<speciesReference species="SERoutput" name="SERoutput" stoichiometry="1"/>
        </listOfProducts>
      </reaction>
      <reaction id="R_136" reversible="false">
        <listOfReactants>
          	<speciesReference species="SERoutput" name="SERoutput" stoichiometry="1"/>
        </listOfReactants>
      </reaction>
      <reaction id="R_139" reversible="false">
        <listOfReactants>
          	<speciesReference species="CO2" name="CO2" stoichiometry="1"/>
        </listOfReactants>
        <listOfProducts>
          	<speciesReference species="CO2_OUTPUT" name="CO2_OUTPUT" stoichiometry="1"/>
        </listOfProducts>
      </reaction>
      <reaction id="R_140" reversible="false">
        <listOfReactants>
          	<speciesReference species="CO2_OUTPUT" name="CO2_OUTPUT" stoichiometry="1"/>
        </listOfReactants>
      </reaction>
    </listOfReactions>
  </model>
</sbml>
